# Supplementary material for: GDF11 inhibits adipogenesis and improves mature adipocytes metabolic function via WNT/β‐catenin and ALK5/SMAD2/3 pathways
Source: Cell Prolif. 2022 Aug 3;55(10):e13310. doi: 10.1111/cpr.13310 (PMC9528760; doi:10.1111/cpr.13310)
Supplement: Supplementary file 1 — SUPPLEMENTARY TABLE 1 Human and murine primer sequences used in this study [file CPR-55-e13310-s001.xlsx]

## Sheet: Sheet1
	Gene		Sequence (5′‐3′)		Gene	Sequence (5′‐3′)
Homo sapiens	ADIPOQ	F	CCCTCTCTTACAAGCCCATCA	Mus musculus	Adipoq	F	CGTCACTGTTCCCAATGT
		R	GAGCCAGTCTGGTAGTACATCA			R	ACCGTGATGTGGTAAGAG
	CD36	F	GGCTGTGACCGGAACTGTG		Cd36	F	GAGCAACTGGTGGATGGTTT
		R	AGGTCTCCAACTGGCATTAGAA			R	GCAGAATCAAGGGAGAGCAC
	LPL	F	TCATTCCCGGAGTAGCAGAGT		Lpl	F	GGGAGTTTGGCTCCAGAGTTT
		R	GGCCACAAGTTTTGGCACC			R	TGTGTCTTCAGGGGTCCTTAG
	CEBPA	F	TTCACATTGCACAAGGCACT		Cebpa	F	ACTCCTCCTTTTCCTACCG
		R	GAGGGACCGGAGTTATGACA			R	AGGAAGCAGGAATCCTCC
	UCP1	F	AGGCTTCCAGTACCATTAGGT		Ucp1	F	AGGCTTCCAGTACCATTAGGT
		R	CTGAGTGAGGCAAAGCTGATTT			R	CTGAGTGAGGCAAAGCTGATTT
	GATA 2	F	ACTGACGGAGAGCATGAAGAT		Gata2	F	CACCCCGCCGTATTGAATG
		R	CCGGCACATAGGAGGGGTA			R	CCTGCGAGTCGAGATGGTTG
	KLF2	F	CTACACCAAGAGTTCGCATCTG		Klf2	F	CTCAGCGAGCCTATCTTGCC
		R	CCGTGTGCTTTCGGTAGTG			R	CACGTTGTTTAGGTCCTCATCC
	CIDEC	F	AAGTCCCTTAGCCTTCTCTACC		Cidec	F	ATGGACTACGCCATGAAGTCT
		R	CCTTCCTCACGCTTCGATCC			R	CGGTGCTAACACGACAGGG
	SREBP1C	F	CGGAACCATCTTGGCAACAGT		Srebp1c	F	CCCTGTGTGTACTGGCCTTT
		R	CGCTTCTCAATGGCGTTGT			R	TTGCGATGTCTCCAGAAGTG
	ELOVL3	F	TGGGGCATTATGGGGACTGT		Elovl3	F	TTCTCACGCGGGTTAAAAATGG
		R	AGGACCAGAATTTGACTGTGGA			R	GAGCAACAGATAGACGACCAC
	GLUT4	F	GCCATGAGCTACGTCTCCATT		Glut4	F	GTGACTGGAACACTGGTCCTA
		R	GGCCACGATGAACCAAGGAA			R	CCAGCCACGTTGCATTGTAG
	FASN	F	GGAGGTGGTGATAGCCGGTAT		FASN	F	AAGGACCTGTCTAGGTTTGATGC
		R	TGGGTAATCCATAGAGCCCAG			R	TGGCTTCATAGGTGACTTCCA
	KLF15	F	GAGACCTTCTCGTCACCGAAA		KLF15	F	TTCTCGTCGCCAAAATGCC
		R	GCTGGAGACATCGCTGTCAT			R	CCTGGGACAATAGGAAGTCCAA
	PPARG	F	TCGCTGATGCACTGCCTATG		PPARG	F	GGGATCAGCTCCGTGGATCT
		R	GAGAGGTCCACAGAGCTGATT			R	TGCACTTTGGTACTCTTGAAGTT
	PLIN1	F	CAAGCACCTCTGACAAGGTTC		PLIN1	F	TGTGCAATGCCTATGAGAAGG
		R	GTTGGCGGCATATTCTGCTG			R	AGGGCGGGGATCTTTTCCT
	PLIN2	F	GACCTTGTGTCCTCCGCTTAT		PLIN2	F	ATGGCAGAGAACGGTGTGAAG2
		R	CAACCGCAATTTGTGGCTC			R	CAACTGCAATTTGCGGCTC
	PLIN5	F	TGTCCAGTGCTTACAACTCGG		PLIN5	F	AAGGCCCTGAAGTGGGTTC
		R	CAGGGCACAGGTAGTCACAC			R	GCATGTGGTCTATCAGCTCCA
	ACOX1	F	TAACTTCCTCACTCGAAGCCA		ACOX1	F	ACTCGCAGCCAGCGTTATG
		R	AGTTCCATGACCCATCTCTGTC			R	AGGGTCAGCGATGCCAAAC
	ACOX2	F	ACGGTCCTGAACGCATTTATG		ACOX2	F	GCACCCCGACATAGAGAGC
		R	TTGGCCCCATTTAGCAATCTG			R	CTGCGGAGTGCAGTGTTCT
	ACOX3	F	ACCGGAAGAAAAAGACAGTGC		ACOX3	F	CTCGATGCCTACCGAGCAAG
		R	GAGGCTCTTGCTCGGTAGG			R	TGGTTTTCTTAAAGCGGAGCA
	GDF11	F	GAGGGGCTGCATCCATTCAT		GDF11	F	CCACCACCGAGACCGTCATT
		R	GGAGCAGTAGTTGGCCTTGT			R	GAGGGCTGCCATCTGTCTGT
	GAPDH	F	AGGTCGGTGTGAACGGATTTG		GAPDH	F	GGTGCGTGCCCAGTTGA
		R	TGTAGACCATGTAGTTGAGGTCA			R	TACTTTCTCCCCGCTTTTT
	ACTB	F	GGCTGTATTCCCCTCCATCG		ACTB	F	CATGTACGTTGCTATCCAGGC
		R	CCAGTTGGTAACAATGCCATGT			R	CTCCTTAATGTCACGCACGAT
