# Supplementary material for: GDF11 inhibits adipogenesis and improves mature adipocytes metabolic function via WNT/β‐catenin and ALK5/SMAD2/3 pathways
Source: Cell Prolif. 2022 Aug 3;55(10):e13310. doi: 10.1111/cpr.13310 (PMC9528760; doi:10.1111/cpr.13310)
Supplement: Supplementary file 3 — APPENDIX S1 Supporting information [file CPR-55-e13310-s004.xlsx]

## Sheet: Sheet1
Gene Symbol	Gene ID	log2FoldChange	pvalue
Phf21b	ENSMUSG00000016624.15	6.73354	8.39144e-06
Pcdha4	ENSMUSG00000104252.5	5.44441	0.0070244
Gm37167	ENSMUSG00000102467.1	5.41436	0.00106517
Reg3b	ENSMUSG00000071356.7	5.38528	0.0320835
Sult6b2	ENSMUSG00000048473.15	5.28825	0.0186806
Gsta1	ENSMUSG00000074183.3	5.14465	0.0209651
Muc3	ENSMUSG00000037390.12	5.00663	0.0318065
Gm14416	ENSMUSG00000082724.3	4.89158	0.00887005
Slc4a1	ENSMUSG00000006574.15	4.88396	0.013996
Hemgn	ENSMUSG00000028332.13	4.8523	0.0177519
Sis	ENSMUSG00000027790.14	4.78414	0.0381691
Apoa4	ENSMUSG00000032080.6	4.34755	0.031524
Mtcl1	ENSMUSG00000052105.17	4.2225	0.00603669
Ckmt1	ENSMUSG00000000308.14	4.16111	0.0213414
Gm49794	ENSMUSG00000116879.1	3.76967	0.0294125
Slc6a20a	ENSMUSG00000036814.13	3.76897	0.0325911
Gm26205	ENSMUSG00000064841.1	3.69525	0.0396924
Gm13146	ENSMUSG00000095054.1	3.58434	0.0470831
Dzank1	ENSMUSG00000037259.15	3.30836	2.10927e-05
Dnah7b	ENSMUSG00000041144.11	3.29637	0.00464145
Gm48536	ENSMUSG00000112169.1	3.18631	0.0426167
Lzts3	ENSMUSG00000037703.14	3.11195	0.0429123
Hsf2bp	ENSMUSG00000002076.12	3.01548	0.0158165
Gm17655	ENSMUSG00000090963.2	2.81844	0.00042383
S100a9	ENSMUSG00000056071.12	2.73535	0.0362306
Platr9	ENSMUSG00000085824.7	2.69451	0.0297945
Gm28438	ENSMUSG00000101939.1	2.67413	0.0235552
Alx4	ENSMUSG00000040310.12	2.30453	0.0354882
Dysf	ENSMUSG00000033788.15	2.27473	0.0443583
Tex14	ENSMUSG00000010342.16	2.23738	0.0365238
Snx32	ENSMUSG00000056185.5	2.23065	0.0161106
Kif9	ENSMUSG00000032489.17	2.06215	0.00798606
Mfsd4b1	ENSMUSG00000038522.7	2.04948	0.041786
Gm4117	ENSMUSG00000089940.1	1.90822	0.00586028
Smarcd1	ENSMUSG00000023018.5	1.83934	0.00686374
Dnajb3	ENSMUSG00000081984.3	1.82373	0.0307028
Cfap100	ENSMUSG00000048794.14	1.82333	0.00656448
Ntrk3	ENSMUSG00000059146.12	1.78957	0.0171748
Dixdc1	ENSMUSG00000032064.17	1.71104	0.00167969
Gm16096	ENSMUSG00000087135.7	1.6312	0.0303418
Shroom3	ENSMUSG00000029381.16	1.59342	0.00371618
Usf1	ENSMUSG00000026641.13	1.58969	0.0450142
2500002B13Rik	ENSMUSG00000096917.2	1.56721	0.0450961
Mcoln2	ENSMUSG00000011008.13	1.51139	0.00816465
Areg	ENSMUSG00000029378.5	1.50881	0.0255796
Wdr62	ENSMUSG00000037020.16	1.50504	0.00531314
Angptl8	ENSMUSG00000047822.8	1.47305	0.0237726
Car2	ENSMUSG00000027562.12	1.41994	0.00888756
Fosl1	ENSMUSG00000024912.6	1.40942	0.0169842
Slc1a1	ENSMUSG00000024935.11	1.40081	0.0272343
Trim29	ENSMUSG00000032013.6	1.38841	0.0432358
Cd209b	ENSMUSG00000065987.12	1.33397	0.00624884
Vwf	ENSMUSG00000001930.17	1.22579	0.0174761
Entpd1	ENSMUSG00000048120.16	1.20869	0.0315254
Cep89	ENSMUSG00000023072.14	1.20067	0.0243047
Anapc15	ENSMUSG00000030649.18	1.17462	0.0161348
Adnp	ENSMUSG00000051149.15	1.16583	0.0235752
Ccl7	ENSMUSG00000035373.2	1.15087	1.27708e-06
Rnaseh2c	ENSMUSG00000024925.11	1.13646	0.0158003
Map9	ENSMUSG00000033900.13	1.11061	0.0211893
Pprc1	ENSMUSG00000055491.14	1.10266	0.0298225
Pakap	ENSMUSG00000090053.9	1.08509	0.0444961
Chac1	ENSMUSG00000027313.3	1.07766	0.0451625
Gm47221	ENSMUSG00000112319.1	1.01217	0.0409774
Acta1	ENSMUSG00000031972.5	0.971944	0.0326601
Stc2	ENSMUSG00000020303.2	0.955577	0.029581
Nfil3	ENSMUSG00000056749.7	0.950029	0.0282859
Stam	ENSMUSG00000026718.17	0.949639	0.00022006
Chaf1a	ENSMUSG00000002835.9	0.943308	0.0254382
Dach1	ENSMUSG00000055639.16	0.939257	0.015401
Mgl2	ENSMUSG00000040950.13	0.924831	0.045466
P2ry14	ENSMUSG00000036381.13	0.918444	0.0184508
Pus1	ENSMUSG00000029507.16	0.916381	0.00556918
Pxdc1	ENSMUSG00000021411.16	0.891119	0.0305466
Dnajc15	ENSMUSG00000022013.4	0.879815	0.0138595
Ptges	ENSMUSG00000050737.13	0.858817	0.0173925
Prpf40b	ENSMUSG00000023007.15	0.853833	0.0340599
Ccl2	ENSMUSG00000035385.5	0.84979	0.000551876
Septin9	ENSMUSG00000059248.13	0.837408	0.0155128
Gm12002	ENSMUSG00000086584.8	0.827059	0.0221615
Fcna	ENSMUSG00000026938.10	0.822028	0.019227
Adamtsl4	ENSMUSG00000015850.11	0.813047	0.0377763
Six1	ENSMUSG00000051367.8	0.811771	0.00382205
Ampd2	ENSMUSG00000027889.17	0.79592	0.0435285
Nbas	ENSMUSG00000020576.10	0.794798	0.02211
Rrad	ENSMUSG00000031880.7	0.79349	0.0484855
Gm49378	ENSMUSG00000115232.1	0.770363	0.0206336
1810009A15Rik	ENSMUSG00000071653.9	0.76593	0.0431103
Cdc42ep1	ENSMUSG00000049521.2	0.726684	0.00698968
Plekhg2	ENSMUSG00000037552.17	0.726537	0.0463617
Bcas3	ENSMUSG00000059439.15	0.71486	0.0240034
Ppil3	ENSMUSG00000026035.15	0.710376	0.0132546
Bhlhe40	ENSMUSG00000030103.11	0.706559	0.0187244
Sdc4	ENSMUSG00000017009.3	0.700154	0.023377
Akt3	ENSMUSG00000019699.16	0.688296	0.045679
Mgst3	ENSMUSG00000026688.5	0.684906	0.0267462
Rbms2	ENSMUSG00000040043.17	0.676298	0.022417
Maff	ENSMUSG00000042622.14	0.676042	0.0158515
Hbegf	ENSMUSG00000024486.6	0.665154	0.0130364
Rbp4	ENSMUSG00000024990.13	0.662936	0.0290309
C1qtnf9	ENSMUSG00000071347.3	0.625857	0.0268475
Rasgrf2	ENSMUSG00000021708.17	0.617857	0.00292461
Thbs1	ENSMUSG00000040152.8	0.604691	0.0146506
Smad7	ENSMUSG00000025880.11	0.603802	0.00156974
Nog	ENSMUSG00000048616.4	0.598247	0.0471308
Eaf1	ENSMUSG00000021890.6	0.593462	0.024489
Lsm10	ENSMUSG00000050188.8	0.593281	0.0304413
Meox2	ENSMUSG00000036144.6	0.590304	0.0330969
Adamts1	ENSMUSG00000022893.14	0.583005	0.0129847
Stx16	ENSMUSG00000027522.15	0.561867	0.0321782
Gm13341	ENSMUSG00000083863.1	0.554341	0.00503531
H2ac8	ENSMUSG00000069272.6	0.55009	0.0297036
Rpia	ENSMUSG00000053604.5	0.548518	0.0323664
Nsmce1	ENSMUSG00000030750.13	0.538897	0.0260929
Tnrc6a	ENSMUSG00000052707.8	0.524015	0.0189966
Gstk1	ENSMUSG00000029864.7	0.52326	0.0415087
Cyp4b1	ENSMUSG00000028713.17	0.516267	0.0477298
Dok2	ENSMUSG00000022102.13	0.503078	0.0460254
Cltc	ENSMUSG00000047126.17	0.501506	0.00246291
Vegfa	ENSMUSG00000023951.17	0.494587	0.00444113
Mcm7	ENSMUSG00000029730.16	0.486437	0.0291443
Papola	ENSMUSG00000021111.15	0.473115	0.0150299
Mmrn2	ENSMUSG00000041445.9	0.471304	0.027297
Fam126a	ENSMUSG00000028995.14	0.467457	0.0288052
Txndc16	ENSMUSG00000021830.14	0.46485	0.046223
Malat1	ENSMUSG00000092341.3	0.448055	0.00594389
Acvr1b	ENSMUSG00000000532.11	0.43503	0.042523
Medag	ENSMUSG00000029659.16	0.433636	0.0245774
Tob1	ENSMUSG00000037573.5	0.42987	0.00290564
Uba2	ENSMUSG00000052997.15	0.416591	0.0419004
Ampd3	ENSMUSG00000005686.17	0.40964	0.0428218
Tmem120a	ENSMUSG00000039886.8	0.403824	0.0478276
Adgre5	ENSMUSG00000002885.14	0.393048	0.0247947
Fabp5	ENSMUSG00000027533.10	0.377574	0.0320257
Atxn2	ENSMUSG00000042605.16	0.363744	0.0481184
Dmrt2	ENSMUSG00000048138.10	0.357766	0.0320869
Pparg	ENSMUSG00000000440.12	0.356473	0.00765224
Hk2	ENSMUSG00000000628.10	0.352496	0.0469629
Srsf6	ENSMUSG00000016921.14	0.344874	0.0406785
Pf4	ENSMUSG00000029373.7	0.328906	0.0392004
Mat2a	ENSMUSG00000053907.10	0.305602	0.0241243
Rbms3	ENSMUSG00000039607.16	-0.318201	0.0283433
Tmem140	ENSMUSG00000057137.9	-0.320686	0.0275173
Man2a1	ENSMUSG00000024085.13	-0.325249	0.0491675
Mecp2	ENSMUSG00000031393.16	-0.337313	0.0403629
Ube2q2	ENSMUSG00000032307.16	-0.341173	0.048577
Psme4	ENSMUSG00000040850.17	-0.344145	0.0197076
Ssh2	ENSMUSG00000037926.15	-0.348301	0.0290799
Akap9	ENSMUSG00000040407.18	-0.358075	0.0317894
Mnat1	ENSMUSG00000021103.12	-0.364238	0.0393901
Cir1	ENSMUSG00000041777.12	-0.368086	0.0428342
Scarb2	ENSMUSG00000029426.8	-0.373756	0.0235498
Camk1	ENSMUSG00000030272.15	-0.407475	0.0345847
Rps9	ENSMUSG00000006333.14	-0.414966	0.0283409
Dera	ENSMUSG00000030225.11	-0.415932	0.00861742
Kcnj15	ENSMUSG00000062609.14	-0.418072	0.0441414
Kdm5c	ENSMUSG00000025332.14	-0.424789	0.049999
Zfp292	ENSMUSG00000039967.14	-0.443854	0.0256569
Rab11fip2	ENSMUSG00000040022.14	-0.469087	0.0423472
Fbxo11	ENSMUSG00000005371.15	-0.482522	0.0168805
Rhobtb3	ENSMUSG00000021589.13	-0.486355	0.0450699
Col16a1	ENSMUSG00000040690.15	-0.50921	0.041215
Zfp451	ENSMUSG00000042197.13	-0.510223	0.0209109
Ikzf5	ENSMUSG00000040167.16	-0.527413	0.0293201
Cfb	ENSMUSG00000090231.10	-0.536607	0.0127438
Igsf8	ENSMUSG00000038034.15	-0.539193	0.0314842
Smarca5	ENSMUSG00000031715.14	-0.543393	0.0186592
Etfbkmt	ENSMUSG00000039958.17	-0.545229	0.0191452
Rhoj	ENSMUSG00000046768.13	-0.553885	0.0310588
Parvb	ENSMUSG00000022438.6	-0.554251	0.0447254
Scara5	ENSMUSG00000022032.14	-0.558637	0.0402747
Ltbp2	ENSMUSG00000002020.15	-0.558675	0.0213947
Usp7	ENSMUSG00000022710.17	-0.567369	0.0163464
Nfix	ENSMUSG00000001911.16	-0.574834	0.00796447
Lss	ENSMUSG00000033105.12	-0.578597	0.0131252
Trp53inp1	ENSMUSG00000028211.11	-0.578758	0.0117192
Mical3	ENSMUSG00000051586.17	-0.588094	0.0347744
Ap1b1	ENSMUSG00000009090.17	-0.604475	0.0247328
Fbxo32	ENSMUSG00000022358.7	-0.610122	0.00150924
Plxna4	ENSMUSG00000029765.12	-0.611378	0.0339831
Serping1	ENSMUSG00000023224.12	-0.617664	0.0343694
Irx3	ENSMUSG00000031734.13	-0.618069	0.024861
Bmp1	ENSMUSG00000022098.10	-0.629466	0.046551
Larp1b	ENSMUSG00000025762.15	-0.632111	0.0249109
Ppip5k2	ENSMUSG00000040648.14	-0.642222	0.0253127
Cpe	ENSMUSG00000037852.8	-0.646577	0.0246379
Ddah2	ENSMUSG00000007039.12	-0.670898	0.00746159
Snord13	ENSMUSG00000088252.1	-0.675334	0.014792
Mllt3	ENSMUSG00000028496.17	-0.678202	0.0137464
Limch1	ENSMUSG00000037736.20	-0.684318	0.0402491
Calcoco1	ENSMUSG00000023055.10	-0.690274	0.026155
Cxcr4	ENSMUSG00000045382.6	-0.691559	0.023266
Flrt2	ENSMUSG00000047414.6	-0.696147	0.0495143
Gm47571	ENSMUSG00000112702.1	-0.696966	0.0225962
4931406P16Rik	ENSMUSG00000066571.13	-0.713611	0.0129749
Crispld2	ENSMUSG00000031825.16	-0.718311	0.014275
Agrn	ENSMUSG00000041936.18	-0.728318	0.0341469
Fzd3	ENSMUSG00000007989.7	-0.729335	0.0381946
Eif4enif1	ENSMUSG00000020454.17	-0.743232	0.0114956
Gm47457	ENSMUSG00000113161.1	-0.746318	0.0236449
Zfp113	ENSMUSG00000037007.17	-0.757476	0.0373408
Ckap5	ENSMUSG00000040549.16	-0.758697	0.0198536
Rbp7	ENSMUSG00000028996.9	-0.759183	0.0200935
C3	ENSMUSG00000024164.15	-0.771563	0.0193409
9330159F19Rik	ENSMUSG00000004360.9	-0.775661	0.0187332
Casc4	ENSMUSG00000060227.15	-0.777741	0.0484806
Fgl2	ENSMUSG00000039899.5	-0.781249	0.047761
Rian	ENSMUSG00000097451.11	-0.787453	0.0439717
Bnc2	ENSMUSG00000028487.18	-0.787552	0.0359617
Smim3	ENSMUSG00000038059.7	-0.798774	0.0304489
Mapk6	ENSMUSG00000042688.16	-0.80754	0.0392659
C1ra	ENSMUSG00000055172.10	-0.824132	0.00889371
Mmp14	ENSMUSG00000000957.11	-0.826356	0.0316262
Bmp4	ENSMUSG00000021835.15	-0.850859	0.0200052
Cfh	ENSMUSG00000026365.15	-0.855795	0.00371742
Gm37900	ENSMUSG00000103000.1	-0.87123	0.0180885
Gm21833	ENSMUSG00000094030.1	-0.875545	0.0149932
Rcn3	ENSMUSG00000019539.11	-0.881826	0.0435638
Nox4	ENSMUSG00000030562.17	-0.88876	0.0233038
Ralgps2	ENSMUSG00000026594.14	-0.888987	0.0498739
Kalrn	ENSMUSG00000061751.16	-0.900613	0.0280065
Trim24	ENSMUSG00000029833.17	-0.913154	0.00745912
Pnpla6	ENSMUSG00000004565.15	-0.926034	0.0082036
Gxylt2	ENSMUSG00000030074.9	-0.938671	0.0482361
Ccn2	ENSMUSG00000019997.11	-0.939968	0.00786066
Pogz	ENSMUSG00000038902.14	-0.940807	0.0234953
Mmp3	ENSMUSG00000043613.8	-0.94745	0.0366405
Slit2	ENSMUSG00000031558.15	-0.965152	0.0382595
Nynrin	ENSMUSG00000075592.10	-0.970002	0.0402757
Zcchc17	ENSMUSG00000028772.19	-0.989229	0.0276048
Pakap	ENSMUSG00000089945.13	-0.991805	0.0183164
Runx1t1	ENSMUSG00000006586.15	-0.998695	0.0208116
Ccbe1	ENSMUSG00000046318.16	-1.00041	0.0290327
Arg1	ENSMUSG00000019987.9	-1.00405	0.0361488
S100b	ENSMUSG00000033208.7	-1.01229	0.0250559
Phldb2	ENSMUSG00000033149.17	-1.02409	0.00288753
Pi16	ENSMUSG00000024011.17	-1.02845	0.0482882
Wdr73	ENSMUSG00000025722.16	-1.05493	0.0236473
Ddx60	ENSMUSG00000037921.15	-1.05679	0.00533493
Mdm4-ps	ENSMUSG00000081739.3	-1.05799	0.0299091
AC160336.1	ENSMUSG00000115801.1	-1.06016	0.000216621
Spon1	ENSMUSG00000038156.16	-1.06103	0.00991176
Olfml2b	ENSMUSG00000038463.8	-1.07377	0.043652
Gm49708	ENSMUSG00000116656.1	-1.07847	0.0275986
Gm14391	ENSMUSG00000078903.10	-1.09049	0.0100411
Car12	ENSMUSG00000032373.15	-1.09147	0.044967
Lvrn	ENSMUSG00000024481.5	-1.09451	0.0320186
Upk3b	ENSMUSG00000042985.7	-1.10478	0.0461303
Bmper	ENSMUSG00000031963.8	-1.11295	0.00353913
Col3a1	ENSMUSG00000026043.18	-1.11907	0.037971
Slc7a2	ENSMUSG00000031596.15	-1.12587	0.0138414
Wt1	ENSMUSG00000016458.14	-1.13999	0.0359859
Cxadr	ENSMUSG00000022865.14	-1.15886	0.0299654
Scarf2	ENSMUSG00000012017.4	-1.17021	0.0405831
1700030C10Rik	ENSMUSG00000099759.1	-1.17083	0.0253041
Lgi2	ENSMUSG00000039252.11	-1.17715	0.00929644
Eln	ENSMUSG00000029675.12	-1.1829	0.00496775
Adgrd1	ENSMUSG00000044017.16	-1.19724	0.0012919
Sez6l	ENSMUSG00000058153.15	-1.19732	0.0311326
Msln	ENSMUSG00000063011.7	-1.22733	0.0490002
Camsap3	ENSMUSG00000044433.16	-1.23083	0.0342972
Htr2b	ENSMUSG00000026228.6	-1.23093	0.0473122
Ston2	ENSMUSG00000020961.15	-1.23357	0.0220095
Gpm6a	ENSMUSG00000031517.8	-1.23399	0.0127887
E230001N04Rik	ENSMUSG00000066170.7	-1.24949	0.0375583
Topaz1	ENSMUSG00000094985.2	-1.26363	0.00291064
Olfr1033	ENSMUSG00000045392.8	-1.26612	0.0426316
Usp27x	ENSMUSG00000046269.16	-1.30824	0.0302911
Upk1b	ENSMUSG00000049436.5	-1.33656	0.0295941
Dzip1	ENSMUSG00000042156.16	-1.34488	0.00936928
Il33	ENSMUSG00000024810.16	-1.36659	0.0150626
Thap4	ENSMUSG00000026279.14	-1.37924	0.0034476
Iqce	ENSMUSG00000036555.14	-1.39311	0.00478789
Nfasc	ENSMUSG00000026442.14	-1.40238	0.0424444
Hand2os1	ENSMUSG00000100510.7	-1.40387	0.0290875
Fxyd6	ENSMUSG00000066705.7	-1.42143	0.039807
Fbln7	ENSMUSG00000027386.9	-1.42237	0.0312276
Stk26	ENSMUSG00000031112.10	-1.43818	0.0140602
Cthrc1	ENSMUSG00000054196.7	-1.49584	0.037965
Sfrp2	ENSMUSG00000027996.13	-1.50357	0.0442004
Stmn2	ENSMUSG00000027500.10	-1.51265	0.00729609
Cplane1	ENSMUSG00000039801.7	-1.51443	0.00416654
Bgn	ENSMUSG00000031375.17	-1.51558	0.0356232
Fmod	ENSMUSG00000041559.7	-1.51662	0.00325023
Ryr2	ENSMUSG00000021313.16	-1.51768	0.00177801
Tagap	ENSMUSG00000033450.8	-1.52122	0.000955825
Rspo1	ENSMUSG00000028871.7	-1.54187	0.0126293
Sema3a	ENSMUSG00000028883.17	-1.54878	0.0361862
Pla2r1	ENSMUSG00000054580.14	-1.55306	5.42468e-05
Cybrd1	ENSMUSG00000027015.4	-1.56079	0.0348344
Gm2694	ENSMUSG00000097248.9	-1.56772	0.0276213
Kcna2	ENSMUSG00000040724.5	-1.57722	0.0226234
Gm6292	ENSMUSG00000082245.1	-1.59138	0.019037
Cadps	ENSMUSG00000054423.14	-1.60267	0.0470322
Sema3d	ENSMUSG00000040254.11	-1.63846	0.0126824
Kcnab1	ENSMUSG00000027827.17	-1.67224	0.00529261
Lrrn4	ENSMUSG00000043110.2	-1.68087	0.00455282
Hoxc9	ENSMUSG00000036139.6	-1.68476	0.00699148
Mdk	ENSMUSG00000027239.14	-1.72072	0.0403105
Dkk3	ENSMUSG00000030772.6	-1.78411	4.85186e-06
Il18r1	ENSMUSG00000026070.15	-1.80454	0.00820328
Gm12840	ENSMUSG00000086320.1	-1.81901	0.016691
Col8a2	ENSMUSG00000056174.8	-1.8194	0.0255439
Gm35021	ENSMUSG00000109714.1	-1.82466	0.00735333
1810034E14Rik	ENSMUSG00000097101.3	-1.83505	0.0289595
Prr15	ENSMUSG00000045725.5	-1.83537	0.0298898
Gm48878	ENSMUSG00000112794.1	-1.83775	0.0473814
Bnc1	ENSMUSG00000025105.10	-1.96489	0.0407026
Rspo3	ENSMUSG00000019880.10	-2.0573	0.035051
Gm26901	ENSMUSG00000097797.6	-2.06304	0.0215582
Clip2	ENSMUSG00000063146.11	-2.08744	0.0408366
3830403N18Rik	ENSMUSG00000031125.2	-2.09273	0.00745008
Pdgfrl	ENSMUSG00000031595.9	-2.11253	0.00759763
Cdh11	ENSMUSG00000031673.6	-2.11853	0.000145373
Gabrb1	ENSMUSG00000029212.11	-2.16399	0.0330966
Cldn11	ENSMUSG00000037625.7	-2.19516	0.0410085
1600025M17Rik	ENSMUSG00000085114.1	-2.20382	0.0487584
Gm13304	ENSMUSG00000073878.3	-2.21015	0.0442083
Fam180a	ENSMUSG00000047420.8	-2.24798	0.0033757
Frzb	ENSMUSG00000027004.3	-2.27832	0.0158573
Zfp967	ENSMUSG00000095199.8	-2.28974	0.0226778
Nfe2l3	ENSMUSG00000029832.16	-2.34551	0.0412742
Kcnma1	ENSMUSG00000063142.15	-2.35856	0.00715759
Gm25101	ENSMUSG00000095678.1	-2.39646	0.0364249
C1qtnf3	ENSMUSG00000058914.12	-2.4431	0.0126685
H19	ENSMUSG00000000031.16	-2.55518	0.00664094
Dcaf12l2	ENSMUSG00000050926.5	-2.593	0.0394299
Tfpt	ENSMUSG00000006335.16	-2.67047	0.0147582
Ccn4	ENSMUSG00000005124.10	-2.68294	0.000762042
Cngb1	ENSMUSG00000031789.17	-2.69477	0.0421233
Chil1	ENSMUSG00000064246.10	-2.75916	0.0326992
Gm15903	ENSMUSG00000086916.2	-2.83135	0.0132713
Bach2os	ENSMUSG00000086150.1	-2.83786	0.0337708
Gabra4	ENSMUSG00000029211.11	-2.84038	0.00317004
Jchain	ENSMUSG00000067149.6	-2.93559	0.00547062
Igkc	ENSMUSG00000076609.2	-2.9534	0.0225763
Ica1l	ENSMUSG00000026018.12	-2.97326	0.00749204
Gm20033	ENSMUSG00000097640.7	-3.01692	0.0169582
Adgrf4	ENSMUSG00000023918.12	-3.0403	0.0081615
Gm22969	ENSMUSG00000094229.1	-3.04318	0.0120453
Gm27177	ENSMUSG00000098975.7	-3.08173	0.0448526
Hoxa10	ENSMUSG00000000938.11	-3.08232	0.0424182
Capn6	ENSMUSG00000067276.5	-3.0897	0.0194444
Mylk3	ENSMUSG00000031698.14	-3.14083	0.00614895
Chrdl2	ENSMUSG00000030732.13	-3.1613	0.0393704
Ap2a1	ENSMUSG00000060279.14	-3.1838	0.0055505
Ncam1	ENSMUSG00000039542.16	-3.34477	0.00225102
Ms4a1	ENSMUSG00000024673.9	-3.48345	0.00552725
Rpgrip1l	ENSMUSG00000033282.14	-3.53133	0.0179615
Mylpf	ENSMUSG00000030672.12	-3.53164	0.0176904
Gm29054	ENSMUSG00000101144.2	-3.62219	0.0487741
Kif1a	ENSMUSG00000014602.15	-3.64797	0.00185671
Gm13305	ENSMUSG00000073876.3	-3.66995	0.0187115
Lgr5	ENSMUSG00000020140.15	-3.81008	0.0460474
Pcdh11x	ENSMUSG00000034755.18	-3.90023	0.00344955
Hoxc10	ENSMUSG00000022484.7	-4.0033	0.0338616
Sirpb1a	ENSMUSG00000095788.6	-4.11824	0.028666
Iglc2	ENSMUSG00000076937.3	-4.20939	2.3737e-09
Gm5611	ENSMUSG00000090602.3	-4.40683	0.0431251
Gm48207	ENSMUSG00000112571.1	-4.42738	0.0443784
Gm33594	ENSMUSG00000110205.1	-4.45744	0.0302409
Tmsb15b2	ENSMUSG00000089996.6	-4.479	0.0304696
Kcnq5	ENSMUSG00000028033.16	-4.59111	0.0096593
Gm6883	ENSMUSG00000117515.1	-4.65891	0.021524
Fbn2	ENSMUSG00000024598.9	-4.9486	0.00396018
Olfr1034	ENSMUSG00000102091.2	-4.95764	0.00779108
Gm43694	ENSMUSG00000107018.1	-5.06405	0.0226984
Cd79a	ENSMUSG00000003379.7	-5.08084	0.0144839
Gm9722	ENSMUSG00000102546.1	-5.20155	0.0475784
Gm24863	ENSMUSG00000096005.1	-5.23116	0.0125223
Ttn	ENSMUSG00000051747.15	-5.25133	0.0021006
Col24a1	ENSMUSG00000028197.4	-5.26955	0.0128452
Adam7	ENSMUSG00000022056.9	-5.33337	0.0207771
Gm49388	ENSMUSG00000108815.1	-5.35308	0.0385451
Extl1	ENSMUSG00000028838.11	-5.41508	4.07858e-06
Thbs4	ENSMUSG00000021702.7	-5.43966	0.00210131
Nrxn1	ENSMUSG00000024109.18	-5.53905	0.00304203
Angptl7	ENSMUSG00000028989.3	-5.96341	0.000155273
Gm11934	ENSMUSG00000086127.1	-6.01587	0.000209092
Gm24018	ENSMUSG00000095025.1	-7.01164	2.36766e-06
Rpl21-ps13	ENSMUSG00000056777.5	-7.16384	3.19199e-07
Crisp1	ENSMUSG00000025431.4	-7.56768	0.0117621
Gm47924	ENSMUSG00000112101.1	-8.57846	0.0281669
